# Supplementary material for: A Deep Learning Approach for Managing Medical Consumable Materials in Intensive Care Units via Convolutional Neural Networks: Technical Proof-of-Concept Study
Source: JMIR Med Inform. 2019 Oct 10;7(4):e14806. doi: 10.2196/14806 (PMC6819012; doi:10.2196/14806)
Supplement: Multimedia Appendix 3 [file medinform_v7i4e14806_app3.zip]

Archive with 1 entries (1 files):
- retrained_graph.pb
